# Supplementary material for: Single-molecule kinetics and footprinting of DNA bis-intercalation: the paradigmatic case of Thiocoraline
Source: Nucleic Acids Res. 2015 Feb 17;43(5):2767–79. doi: 10.1093/nar/gkv087 (PMC4357703; doi:10.1093/nar/gkv087)
Supplement: SUPPLEMENTARY DATA [file supp_gkv087_nar-03685-f-2014-File012.zip]

Archive with 1 entries (1 files):
- nar-03685-f-2014-File012.mpg
